# Supplementary material for: The Development and Validation of the “Hippocratic Hypertension Self-Care Scale”
Source: Healthcare (Basel). 2023 Sep 18;11(18):2579. doi: 10.3390/healthcare11182579 (PMC10530843; doi:10.3390/healthcare11182579)
Supplement: Supplementary file 1 [file healthcare-11-02579-s001.zip]

Archive with 1 entries (1 files):
- healthcare-2493246-supplementary.pdf
